# Supplementary material for: Emissions of Fungal Volatile Organic Compounds in Residential Environments and Temporal Emission Patterns: Implications for Sampling Methods
Source: Int J Environ Res Public Health. 2022 Oct 2;19(19):12601. doi: 10.3390/ijerph191912601 (PMC9564960; doi:10.3390/ijerph191912601)
Supplement: Supplementary file 1 [file ijerph-19-12601-s001.zip]

Archive with 2 entries (2 files):
- mVOCs emission_SI.pdf
- mVOCs emission_SI_Table S3-S6.xlsx
